# Supplementary material for: The Epichloë festucae Antifungal Protein Efe-AfpA Has Activity against Numerous Plant Pathogens
Source: Microorganisms. 2023 Mar 24;11(4):828. doi: 10.3390/microorganisms11040828 (PMC10145699; doi:10.3390/microorganisms11040828)
Supplement: Supplementary file 1 [file microorganisms-11-00828-s001.zip]

Archive with 1 entries (1 files):
- microorganisms-2272247-supplementary.pdf
